# Supplementary material for: CD301b+ dendritic cell-derived IL-2 dictates CD4+ T helper cell differentiation
Source: Nat Commun. 2025 Feb 26;16:2002. doi: 10.1038/s41467-025-55916-9 (PMC11865452; doi:10.1038/s41467-025-55916-9)
Supplement: Supplementary file 4 — Source Data [file 41467_2025_55916_MOESM4_ESM.xlsx]

## Sheet: Fig. 1b
Fig 1b	Numbers of cell divisions of OT-II cells in control (Mgl2+/cre) and MHCII-cKO (Mgl2+/cre;H2ab1fl/fl) mice at day 7 after OVA + papain
	# of divisions	Control (Mgl2+/cre)												Mgl2+/cre;H2ab1fl/fl
	0	7.69	9.41	7.79	12.6	11	6.63	5.74	15.9	15	12	10.3	6.51	7.53	6.02	9.29	7.17	9.57	4.77	7.52	4.33	5.78	7.98
	1-4	43.5	38.4	48.4	43.2	43.8	37.7	31.2	35.1	34	38	38.7	47.2	45	47.5	46.9	44.1	30.9	39.2	48.1	49.8	40.2	48.8
	>5	47.7	51.7	43.1	43.9	44.6	55.3	58.9	45.5	47.3	47.7	46.9	40.5	47	46	42.6	48.3	55.6	51.3	38.9	41.3	49	38.2

## Sheet: Fig. 1c
Fig 1c	Numbers of OT-II cells in control (Mgl2+/cre) and MHCII-cKO (Mgl2+/cre;H2ab1fl/fl) mice at day 7 after OVA + papain
		(x10E4)
		Control (Mgl2+/cre)	Mgl2+/cre;H2ab1fl/fl
		0.4602	0.6912
		0.4983	0.6255
		0.62928	1.5687
		0.618	0.9282
		0.645	0.4745
		1.0506	1.2684
		1.0062	2.0217
		0.8232	1.278
		0.52096	0.7581
		0.7446	0.9435
		0.36225
		0.44121

## Sheet: Fig. 1e
Fig 1e	% of IL-4+ or IFNg+ cells among OT-II cells in control (Mgl2+/cre) and MHCII-cKO (Mgl2+/cre;h2ab1fl/fl) mice at day 7 after OVA + papain
		% IL-4+			% IFNg+
		Control (Mgl2+/cre)	Mgl2+/cre;H2ab1fl/fl		Control (Mgl2+/cre)	Mgl2+/cre;H2ab1fl/fl
		6.35	1.8		2.91	1.63
		9.86	0.15		3.66	1.54
		7.08	1.09		1.9	2.05
		3.17	1.76		2	3.06
		4.83	1.54		1.33	2.78
		3.54	0.81		2.78	2.85
		5.93	3.76		1.92	0.54
		8.87	3.3		1.5	1.58
		12.7	3.16		1.02	0.69
		5.5	2.45		1.93	0.43
		15.6			0.47
		12.3			0.93

## Sheet: Fig. 1f
Fig 1f	Numbers of cell divisions of OT-II cells in control (Mgl2+/cre) and MHCII-cKO (Mgl2+/cre;H2ab1fl/fl) mice at day 7 after OVA + alum
	# of divisions	Control (Mgl2+/cre)								Mgl2+/cre;H2ab1fl/fl
	0	14.1	19.1	13.2	6.28	12.6	3.12	8.15	6.28	13.7	12.2	36.5	20.9	9.95	9.38
	1-4	42.7	43.5	36.9	38.1	40.6	44	46.9	48.8	44.1	44.2	38.6	45.2	49.6	39.3
	>5	43	36.9	49.7	55.2	46.4	52	43.5	43.2	41.9	43.3	24.7	33.6	38.9	49.6

## Sheet: Fig. 1g
Fig 1g	Numbers of OT-II cells in control (Mgl2+/cre) and MHCII-cKO (Mgl2+/cre;H2ab1fl/fl) mice at day 7 after OVA + alum
		(x10E4)
		Control (Mgl2+/cre)	Mgl2+/cre;H2ab1fl/fl
		0.9856	1.1308
		0.6664	1.216
		0.7904	0.4966
		0.72	0.648
		1.4336	0.6528
		2.66	0.49896
		1.1392
		0.6432

## Sheet: Fig. 1h
Fig 1h	% of IL-4+ or IFNg+ cells among OT-II cells in control (Mgl2+/cre) and MHCII-cKO (Mgl2+/cre;H2ab1fl/fl) mice at day 7 after OVA + alum
		% IL-4+			% IFNg+
		Control (Mgl2+/cre)	Mgl2+/cre;H2ab1fl/fl		Control (Mgl2+/cre)	Mgl2+/cre;H2ab1fl/fl
		1.81	1.42		0.43	0.58
		2.83	0.9		1.01	0.48
		2.45	0.63		1.16	0.75
		2.05	0.13		1.37	0.51
		0.89	0.8		0.42	0.26
		2.45	1.23		0.7	1.24
		2.5			0.48
		1.48			1.35

## Sheet: Fig. 1i
Fig 1i	Numbers of cell divisions of OT-II cells in control (Mgl2+/cre) and MHCII-cKO (Mgl2+/cre;H2ab1fl/fl) mice at day 7 after OVA + CpG
	# of divisions	Control (Mgl2+/cre)				Mgl2+/cre;H2ab1fl/fl
	0	3.54	1.95	3.12	3.64	3.08	5.05	5.25	4.65
	1-4	43.1	43.7	42.3	43.3	43.8	41.8	41.6	42.2
	>5	53.3	54.3	54.5	52.9	53	53	53.1	53

## Sheet: Fig. 1j
Fig 1j	Numbers of OT-II cells in control (Mgl2+/cre) and MHCII-cKO (Mgl2+/cre;H2ab1fl/fl) mice at day 7 after OVA + CpG
		(x10E4)
		Control (Mgl2+/cre)	Mgl2+/cre;H2ab1fl/fl
		1.0032	2.3184
		2.048	1.792
		2.132	1.1832
		1.7888	1.84

## Sheet: Fig. 1k
Fig 1k	% of IL-4+ or IFNg+ cells among OT-II cells in control (Mgl2+/cre) and MHCII-cKO (Mgl2+/cre;H2ab1fl/fl) mice at day 7 after OVA + CpG
		% IL-4+			% IFNg+
		Control (Mgl2+/cre)	Mgl2+/cre;H2ab1fl/fl		Control (Mgl2+/cre)	Mgl2+/cre;H2ab1fl/fl
		0	0		17.2	14.7
		0.13	0.11		17.3	17.6
		0.14	0		16.1	19.5
		0.17	0.068		18.5	12.8

## Sheet: Fig. 1l
Fig 1l	Numbers of CD44+ CD4T cells in control (Mgl2+/cre) and MHCII-cKO (Mgl2+/cre;H2ab1fl/fl) mice at day 7 after Nb infection
		Cer-LN			Med-LN
		Nive	Nb infected		Naïve	Nb infected
		Control (Mgll2+/cre)	Control (Mgll2+/cre)	Mgl+/2cre;H2ab1fl/fl	Control (Mgll2+/cre)	Control (Mgll2+/cre)	Mgl+/2cre;H2ab1fl/fl
		10.0878	25.7312	28.3392	2.4138	39.3344	46.056
		14.7312	18.2736	23.2848	0.7888	8.448	22.9104
		16.588	40.0464	38.4272	1.4178	22.62	40.24
			29.344	15.7992		50.692	38.1776
			54.0544	25.4604		4.648	15.384
			24.912	14.496		37.1008	62.296
			25.364			20.3912

[truncated: 84 more sheets: Fig. 1n, Fig. 2c, Fig. 2d, Fig. 2f, Fig. 2g, Fig. 2h, Fig. 2i, Fig. 2k, Fig. 3f, Fig. 3g, Fig. 3h, Fig. 3i, Fig. 3j, Fig. 4b, Fig. 4e, Fig. 4f, Fig. 4h, Fig. 4i, Fig. 4k, Fig. 4n …]
